# Supplementary material for: High-Throughput Detection of Multiple miRNAs and Methylated DNA by Droplet Digital PCR
Source: J Pers Med. 2021 Apr 29;11(5):359. doi: 10.3390/jpm11050359 (PMC8146424; doi:10.3390/jpm11050359)
Supplement: Supplementary file 1 [file jpm-11-00359-s001.zip]

Archive with 1 entries (1 files):
- jpm-1156454-supplementary.pdf
